# Supplementary material for: An integrated three-tier trust management framework in mobile edge computing using fuzzy logic
Source: PeerJ Comput Sci. 2021 Sep 15;7:e700. doi: 10.7717/peerj-cs.700 (PMC8459791; doi:10.7717/peerj-cs.700)
Supplement: Supplemental Information 3 [file peerj-cs-07-700-s003.fis]

[System]
Name='Overall Trust'
Type='mamdani'
Version=2.0
NumInputs=3
NumOutputs=1
NumRules=0
AndMethod='min'
OrMethod='max'
ImpMethod='min'
AggMethod='max'
DefuzzMethod='centroid'

[Input1]
Name='SLA'
Range=[0 1]
NumMFs=3
MF1='mf1':'trimf',[-0.4 0 0.4]
MF2='mf2':'trimf',[0.1 0.5 0.9]
MF3='mf3':'trimf',[0.6 1 1.4]

[Input2]
Name='Processing_Performance'
Range=[0 1]
NumMFs=3
MF1='mf1':'trimf',[-0.4 0 0.4]
MF2='mf2':'trimf',[0.1 0.5 0.9]
MF3='mf3':'trimf',[0.6 1 1.4]

[Input3]
Name='Violations-Warnings'
Range=[0 1]
NumMFs=3
MF1='mf1':'trimf',[-0.4 0 0.4]
MF2='mf2':'trimf',[0.1 0.5 0.9]
MF3='mf3':'trimf',[0.6 1 1.4]

[Output1]
Name='Overall_Trust'
Range=[0 1]
NumMFs=3
MF1='mf1':'trimf',[-0.4 0 0.4]
MF2='mf2':'trimf',[0.1 0.5 0.9]
MF3='mf3':'trimf',[0.6 1 1.4]

[Rules]
